# Supplementary material for: Fluorimetric Detection of Insulin Misfolding by Probes Derived from Functionalized Fluorene Frameworks
Source: Molecules. 2024 Mar 7;29(6):1196. doi: 10.3390/molecules29061196 (PMC10975426; doi:10.3390/molecules29061196)
Supplement: Supplementary file 1 [file molecules-29-01196-s001.zip]

Archive with 1 entries (1 files):
- molecules-2877987-supplementary.pdf
